# Supplementary material for: Biological Activities of Some Isoquinoline Alkaloids from Fumaria schleicheri Soy. Will
Source: Plants (Basel). 2022 Apr 29;11(9):1202. doi: 10.3390/plants11091202 (PMC9105361; doi:10.3390/plants11091202)
Supplement: Supplementary file 1 [file plants-11-01202-s001.zip]

Archive with 1 entries (1 files):
- plants-1700752-supplementary.pdf
